# Supplementary material for: Extension of the Human Fibrinogen Database with Detailed Clinical Information—The αC-Connector Segment
Source: Int J Mol Sci. 2021 Dec 23;23(1):132. doi: 10.3390/ijms23010132 (PMC8745514; doi:10.3390/ijms23010132)
Supplement: Supplementary file 1 [file ijms-23-00132-s001.zip]

Archive with 2 entries (2 files):
- SI_tables.xlsx
- SupplementaryFiguresText.pdf
