# Supplementary material for: Extension of the Human Fibrinogen Database with Detailed Clinical Information—The αC-Connector Segment
Source: Int J Mol Sci. 2021 Dec 23;23(1):132. doi: 10.3390/ijms23010132 (PMC8745514; doi:10.3390/ijms23010132)
Supplement: Supplementary file 1 [file ijms-23-00132-s001.zip › SI_tables.xlsx]

## Sheet: S1
CDS			database			protein
original	position	change	cosmic	dbSNP	HFD	original	nascent	mature	change
C	718	T			Egyptian	Q	240	221	*			CDS: coding region of NM_021871.4
C	721	A		rs146719557		L	241	222	I			protein: mature sequence of NP_068657.1, respective signal peptide contains 19 amino acids
T	723	C		rs1219019193		L	241	222	L
A	727	G		rs1730732469		K	243	224	E			NAs stands for "nucleic acids"
G	729	A		rs1280015877		K	243	224	K			AAs stands for "amino acids"
G	730	A		rs1730732313		V	244	225	I
T	731	C		rs770086349		V	244	225	A
AT	731_732	delAT		rs1730732155		V	244	225	Afs*24
A	732	G	COSM4684404			V	244	225	V
C	733	G	COSM5344652			P	245	226	A
C	733	T		rs1321404600		P	245	226	S
G	735	A		rs1730731995		P	245	226	P
C	736	A	COSM3129276	rs748480404		P	246	227	S
CC	736_737	insTC		rs1730731923		P	246	227	Lfs*7
C	736	T		rs748480404		P	246	227	T
C	737	delC		rs1730731711		P	246	227	Qfs*6
C	737	T		rs781564517		P	246	227	L
A	738	G		rs1730731558		P	246	227	P
A	738	T	COSM8390744			P	246	227	P
G	741	A		rs1578796564		E	247	228	E
G	743	A		rs1182116600	Bulgaria, Shiraz	W	248	229	*
G	744	C	COSM420150			W	248	229	C
G	747	C	COSM8421522			K	249	230	N
A	750	G		rs755539873		A	250	231	A
G	757	A	COSM138463			D	253	234	N
A	760	G		rs1179293913		M	254	235	V
T	761	C		rs370265822		M	254	235	T
C	763	A		rs1560825872		P	255	236	T
C	764	A		rs753665794		P	255	236	Q
C	764	T	COSM4122958	rs753665794		P	255	236	L
G	765	A	COSM206976	rs779582722		P	255	236	P
A	767	C		rs1348588295		Q	256	237	P
G	768	A		rs757886444		Q	256	237	Q
A	769	G		rs750069508		M	257	238	V
G	771	A		rs1217351133		M	257	238	I
A	772	T	COSM6220924			R	258	239	*
G	778	C		rs377359516		E	260	241	Q
G	778	T	COSM6663317			E	260	241	*
G	780	A		rs145563362		E	260	241	E
G	784	A	COSM3601179			E	262	243	K
G	784	C		rs1730730138		E	262	243	Q
G	786	A		rs976295896		E	262	243	E
GAGA	786_789	delGAGA			Morrocco, India	E	262	243	Dfs*158
G	788	A		rs1410697129		R	263	244	K
C	790	A		rs1352522848		P	264	245	T
C	790	G		rs1352522848		P	264	245	A
C	790	T		rs1352522848		P	264	245	S
T	792	A		rs943735468		P	264	245	P
C	793	A		rs1730729694		G	265	246	C
G	797	A	COSM7882458			G	266	247	E
G	797	T	COSM7368157			G	266	247	V
T	801	C		rs1306326785		N	267	248	N
G	802	A	COSM7146356			E	268	249	K
G	804	A	COSM3601177	rs192630966		E	268	249	E
G	804	T		rs192630966		E	268	249	D
T	810	C		rs1560825813		T	270	251	T
C	811	T	COSM6663322	rs1578796476	Tunisia	R	271	252	*
G	812	A		rs763974301		R	271	252	Q
G	814	A	COSM3601175			G	272	253	R
G	814	C		rs1730729160		G	272	253	R
G	815	A	COSM3917296	rs201183342		G	272	253	E
A	816	T	COSM3601173			G	272	253	G
C	819	A	COSM6346166			G	273	254	G
C	819	T		rs1730729014		G	273	254	G
T	820	G		rs1413223380		S	274	255	A
C	821	A	COSM3946094			S	274	255	Y
C	822	T		rs886059150		S	274	255	S
C	824	A	COSM7751813			T	275	256	N
C	824	T		rs1238328485		T	275	256	I
C	825	T		rs71605213		T	275	256	T
C	827	T	COSM9571605	rs141701497		S	276	257	F
T	829	C		rs1473392017		Y	277	258	H
A	830	T		rs1479770911		Y	277	258	F
T	831	C	COSM7194913	rs775544862		Y	277	258	Y
G	832	A		rs763828167		G	278	259	R
AG	832_833	insAA	COSM9435020			G	278	259	Efs*144
G	833	A		rs1560825775		G	278	259	E
A	834	G		rs1730727979		G	278	259	G
A	835	delA			France	T	279	260	Pfs*142
C	836	T	COSM6840603	rs1485721777		T	279	260	I
C	837	T		rs763049586		T	279	260	T
G	838	A	COSM8702940	rs1207978312		G	280	261	R
G	839	A		rs376267644		G	280	261	E
G	839	T		rs376267644		G	280	261	V
A	840	G		rs1284759550		G	280	261	G
G	844	A		rs770001132		E	282	263	K
G	846	A	COSM9593296			E	282	263	E
C	848	A		rs555704618		T	283	264	K
C	848	T		rs555704618		T	283	264	K
G	849	A	COSM3917294	rs777049670		T	283	264	T
G	850	C		rs768981291		E	284	265	Q
G	854	A		rs1730726644		S	285	266	N
C	856	G	COSM5865938	rs1380019103		P	286	267	A
C	857	G		rs947709167		P	286	267	R
C	857	T		rs947709167		P	286	267	L
C	858	A	COSM8278372			P	286	267	P
CA	858_859	insC			Otago	R	287	268	Efs*4
G	861	A		rs1730726393		R	287	268	R
A	863	G		rs1326690083		N	288	269	S
C	864	A	COSM4425669	rs916352754		N	288	269	K
C	864	T		rs916352754		N	288	269	N
C	865	A		rs1730726054	South Italy	P	289	270	T
C	866	T	COSM8719572			P	289	270	L
T	867	C		rs747567499		P	289	270	P
A	868	C	COSM6099623			S	290	271	R
G	869	A		rs1730725874		S	290	271	N
C	870	T		rs189096541		S	290	271	S
A	871	T		rs780493488		S	291	272	C
T	873	G		rs757904815		S	291	272	R
G	874	A		rs1410145686		A	292	273	T
G	878	A	COSM4998189			G	293	274	E
G	878	T	COSM447532	rs745321779		G	293	274	V
A	879	G	COSM8497049			G	293	274	G
G	881	C		rs1730725303		S	294	275	T
T	883	A	COSM6011669			W	295	276	R
G	885	A		rs960708731	Algeria; Turkish; Latina	W	295	276	*
G	885	T	COSM359957			W	295	276	C
ACTCTGG	888_894	dupACTCTGG			India	S	299	280	Lfs*59
C	888	A	COSM311167			N	296	277	K
C	888	T		rs982572268		N	296	277	N
T	889	G		rs778270823		S	297	278	A
C	890	A	COSM8338074			S	297	278	Y
C	890	G		rs756998245		S	297	278	C
T	891	C		rs576468194		S	297	278	S
G	892	A		rs1179573488		G	298	279	R
G	892	T	COSM9606201	rs1179573488		G	298	279	W
G	893	A		rs1578796315		G	298	279	W
G	894	A	COSM9754615			G	298	279	G
G	896	A	COSM1052421	rs753399163		S	299	280	N
G	896	T		rs753399163		S	299	280	I
T	898	A	COSM3409111			S	300	281	T
T	900	C		rs777770166		S	300	281	S
G	901	T	COSM6166747			G	301	282	*
G	902	A	COSM3917292	rs755916126		G	301	282	E
C	904	A	COSM5865936	rs200203992		P	302	283	T
C	904	G		rs200203992		P	302	283	A
T	906	C		rs1730724219		P	302	283	P
G	907	A		rs1730724143		G	303	284	R
G	908	A		rs752326694		G	303	284	E
A	910	T	COSM8604507			S	304	285	C
G	911	C		rs762964238		S	304	285	T
G	911	T		rs762964238		S	304	285	I
T	912	C		rs1322524073		S	304	285	S
A	913	C		rs1730723777		T	305	286	P
C	914	T		rs1315000149		T	305	286	I
T	915	C		rs1226666521		T	305	286	T
G	917	A	COSM9890900			G	306	287	E
A	919	G		rs750564329		N	307	288	D
A	920	C		rs765197711		N	307	288	T
A	920	G		rs765197711		N	307	288	S
78 NAs	920_997	del78		rs1560825481		26 AAs	307_332	288_313	del26
C	922	A		rs776817952		R	308	289	R
C	922	T	COSM4122955	rs776817952		R	308	289	*
G	923	A	COSM480981	rs760992799		R	308	289	Q
G	923	T		rs760992799		R	308	289	L
A	924	G		rs1730723058		R	308	289	R
C	927	A		rs776003123		N	309	290	K
C	928	G		rs772688113		P	310	291	A
C	929	A	COSM8799901			P	310	291	H
T	930	C	COSM3601170	rs1021878997		P	310	291	P
G	933	A	COSM9437330			G	311	292	G
A	934	delA			Switzerland; Iran; Podesin	S	312	293	Afs*109
A	934	G		rs371236168		S	312	293	G
AG	934_935	insA			Chinese	S	312	293	Kfs*42
G	935	A		rs770335622		S	312	293	N
G	935	C		rs770335622		S	312	293	T
G	935	T		rs770335622		S	312	293	I
T	937	G		rs748962767		S	313	294	A
C	938	A	COSM8921713			S	313	294	Y
C	938	G	COSM7103503			S	313	294	C
C	938	T	COSM8407068			S	313	294	F
T	939	C		rs907226575		S	313	294	S
G	940	T	COSM7903360			G	314	295	W
G	942	A		rs1020674911		G	314	295	G
39 NAs	942_980	dup39		rs1730720929		13 AAs	315_327	296_308	dup13
A	943	G		rs1190462482		T	315	296	A
C	944	T		rs117761234		T	315	296	I
T	945	A		rs756004130		T	315	296	T
T	945	C		rs756004130		T	315	296	T
T	945	delT		rs1214070111	Turkey, Lebanon, Iran3, Beograd	G	316	297	Efs*105
G	946	T			France	G	316	297	*
G	947	A		rs1011614133		G	316	297	E
A	948	G	COSM8553182			G	316	297	G
G	949	C		rs1488962866		G	316	297	R
G	949	T	COSM8191251			G	317	298	W
G	950	A	COSM4562961	rs1578796171		G	317	298	E
T	954	C		rs1730721664		T	318	299	T
C	956	A		rs1267450765		A	319	300	E
A	958	G	COSM8290308			T	320	301	A
C	959	T		rs1730721493		T	320	301	I
C	960	delC		rs1478723897		W	321	302	Gfs*100
C	960	G		rs752490927		T	320	301	T
C	960	T	COSM9389740	rs752490927		T	320	301	T
G	962	A	COSM9392841			W	321	302	*
G	963	A	COSM3696503			W	321	302	*
C	967	A		rs1321208297		P	323	304	T
C	967	T	COSM6663338			P	323	304	S
C	968	T	COSM3917290			P	323	304	L
G	972	A		rs1275378030		G	324	305	G
G	974	A		rs781111021		S	325	306	N
A	981	G		rs754981956		G	327	308	G
C	983	A	COSM7877199			P	328	309	H
C	983	G	COSM343652	rs751444190		P	328	309	R
T	984	C		rs765412352		P	328	309	P
G	986	A	COSM3601168			G	329	310	E
G	986	C		rs1730720610		G	329	310	A
A	987	T		rs1730720532		G	329	310	G
A	987	G	COSM1252382			G	329	310	G
A	988	C		rs1370102996		S	330	311	T
A	991	G	COSM1131211	rs6050		T	331	312	A
A	991	T		rs6050		T	331	312	S
GGACCTG	991_997	delGGACCTG		rs1432422306		T	331	312	Afs*88
C	992	A	COSM4924746			T	331	312	N
T	993	G		rs1404568083		T	331	312	N
G	995	A	COSM3129270			G	332	313	E
A	997	T			Sumperk	S	333	314	C
C	999	A		rs754059450		S	333	314	R
C	999	G	COSM8445587	rs754059450		S	333	314	R
T	1000	C		rs764255790		W	334	315	R
G	1001	A	COSM8743340	rs575433349	Nijmegen, France	W	334	315	*
G	1002	A			Turkey	W	334	315	*
G	1002	T		rs1578796082		W	334	315	C
A	1003	C		rs1332831124		N	335	316	H
C	1005	A		rs1427797242		N	335	316	K
C	1005	T		rs1427797242		N	335	316	N
T	1006	C	COSM3409109			S	336	317	P
C	1007	A	COSM8955939			S	336	317	Y
T	1008	C		rs760868274		S	336	317	S
G	1010	A		rs145956993		G	337	318	E
G	1010	T	COSM732289			G	337	318	V
C	1014	G		rs772322188		S	338	319	R
G	1018	A		rs760149256		G	340	321	R
A	1021	C		rs1376400427		T	341	322	P
T	1023	C		rs1730718781		T	341	322	T
T	1023	A		rs1730718781		T	341	322	T
G	1025	A		rs774664670		G	342	323	E
G	1025	delG			Mahdia, Tunisia	G	342	323	Efs*79
A	1026	C		rs1730718601		G	342	323	G
A	1027	C		rs900665797		S	343	324	R
G	1028	A		rs1730718471		S	343	324	N
T	1032	A	COSM4568211			T	344	325	T
A	1036	G	COSM215933			N	346	327	D
A	1037	C		rs1488254920		N	346	327	T
A	1037	delA		rs1730718395	Germany	N	346	327	Tfs*75
A	1037	G		rs1488254920		N	346	327	S
C	1039	T		rs121909615	Keokuk	Q	347	328	*
A	1040	C		rs770479433	Seoul II	Q	347	328	P
A	1040	G		rs770479433		Q	347	328	R
A	1043	G		rs534934417		N	348	329	S
A	1043	T	COSM244502			N	348	329	I
C	1044	A		rs1209686056		N	348	329	K
C	1045	A	COSM8977255			P	349	330	T
C	1046	T	COSM1052420			P	349	330	L
T	1047	C		rs1262381573		P	349	330	P
G	1048	A		rs777590326		G	350	331	R
GGGAGCCCT	1048_1056	delGGGAGCCCT		rs1281135704		GSP	19	331_333	delGSP
G	1052	A	COSM7442282			S	351	332	N
G	1052	T	COSM8358364			S	351	332	I
C	1053	A		rs747770355		S	351	332	R
C	1053	T		rs747770355		S	351	332	S
C	1054	A		rs781106032		P	352	333	T
C	1054	T		rs781106032		P	352	333	S
C	1055	A		rs373154873		P	352	333	H
C	1055	delC		rs1299596156	United States	P	352	333	Lfs*69
C	1055	T		rs373154873		P	352	333	L
A	1057	G		rs779785102		R	353	334	G
A	1057	T	COSM5502923			R	353	334	*
G	1058	A		rs757384888		R	353	334	K
G	1058	C		rs757384888		R	353	334	T
A	1059	G		rs1730716991		R	353	334	R
C	1060	A	COSM480980	rs1730716901		P	354	335	T
T	1062	C		rs200459889		P	354	335	P
G	1063	A		rs1236986864		G	355	336	S
G	1064	A		rs1730716635		G	355	336	D
G	1067	T	COSM8381634			S	356	337	I
A	1069	G		rs1407449111		T	357	338	A
A	1069	T		rs1407449111		T	357	338	S
C	1070	T		rs764131074		T	357	338	I
C	1071	A	COSM3601165			T	357	338	T
C	1071	T		rs6051		T	357	338	T
G	1072	A	COSM6663336	rs201105899		G	358	339	R
G	1072	C		rs201105899		G	358	339	R
G	1073	A	COSM5060185			G	358	339	E
C	1076	G		rs1730716051		T	359	340	S
C	1077	A		rs369650423		T	359	340	T
C	1077	G		rs369650423		T	359	340	T
A	1081	T		rs774954357		N	361	342	Y
A	1082	G	COSM3669257	rs766746856		N	361	342	S
AT	1082_1083	insCCGCGT		rs760776311		NP	19	342_343	insRV
C	1084	T		rs201382224		P	362	343	S
T	1086	C		rs1482124723		P	362	343	P
G	1088	C		rs772887890		G	363	344	A
G	1088	T	COSM5652598	rs772887890		G	363	344	V
C	1089	T	COSM339162	rs1560825344		G	363	344	G
TGCCA	1086_1090	del5		rs752823417		G	363	344	Lfs*2
A	1090	C	COSM3129266			S	364	345	R
G	1091	C	COSM4584866			S	364	345	T
C	1094	T	COSM1737758			S	365	346	F
G	1096	A	COSM7264910			E	366	347	K
A	1097	G		rs868313512		E	366	347	G
A	1097	T	COSM5990264			E	366	347	V
C	1099	G		rs769422386		R	367	348	G
C	1099	T	COSM1566896	rs769422386		R	367	348	C
G	1100	A	COSM9191379	rs1254678549		R	367	348	H
C	1101	A		rs747858344		R	367	348	R
C	1101	G		rs747858344		R	367	348	R
C	1101	T	COSM1052419	rs747858344		R	367	348	R
G	1102	A	COSM732290	rs139005577		G	368	349	R
G	1102	C		rs139005577		G	368	349	R
G	1103	A		rs746736351		G	368	349	E
G	1103	delG		rs1560825318		G	368	349	Efs*53
G	1103	T	COSM3428257			G	368	349	V
A	1105	C	COSM6198454			S	369	350	R
G	1106	A		rs779880607		S	369	350	N
G	1106	T		rs779880607		S	369	350	I
G	1108	A		rs530693284		A	370	351	T
C	1109	T		rs1334198936		A	370	351	V
G	1111	T	COSM9586495			G	371	352	W
G	1112	A		rs1397753021		G	371	352	E
G	1112	T	COSM6166749			G	371	352	V
G	1113	C		rs958559004		G	371	352	G
G	1113	delG		rs1578795880		H	372	353	Tfs*47
A	1115	C		rs1399948748		H	372	353	P
C	1116	A	COSM8937130			H	372	353	Q
G	1119	A		rs745804153	Italy	W	373	354	*
A	1120	G		rs1730713439		T	374	355	A
C	1121	A		rs756131362		T	374	355	N
C	1121	T		rs756131362		T	374	355	I
C	1122	A		rs752970242		T	374	355	T
C	1122	G		rs752970242		T	374	355	T
C	1122	T		rs752970242		T	374	355	T
G	1126	A	COSM1052418			E	376	357	K
A	1129	G		rs1197254831		S	377	358	G
G	1130	A		rs1161682179		S	377	358	N
T	1132	A		rs1257998751		S	378	359	T
G	1135	C		rs927095063		V	379	360	L
T	1136	C		rs867808266		V	379	360	A
T	1136	G		rs867808266		V	379	360	G
C	1139	T	COSM6891821			S	380	361	F
T	1140	C		rs1730712653		S	380	361	S
G	1142	A		rs1253630221		G	381	362	D
GTA	1142_1144	delGTA		rs1471712520		S	382	363	delS
G	1145	T		rs1730712482		S	382	363	I
C	1148	T		rs767596060		T	383	364	I
G	1150	A	COSM4522206	rs755392951		G	384	365	R
G	1151	dupG		rs35633886		Q	385	366	Tfs*5
A	1152	T		rs1188310140		G	384	365	G
C	1153	T	COSM8649405	rs1426138159		Q	385	366	*
A	1154	G		rs1578795816		Q	385	366	R
A	1155	G		rs751918931		Q	385	366	Q
G	1157	A		rs1730711729		W	386	367	*
G	1158	A	COSM379346			W	386	367	W
C	1159	T	COSM6663320			H	387	368	Y
A	1160	C		rs1187962728		H	387	368	P
C	1161	A	COSM6273689			H	387	368	Q
C	1161	T		rs1203516244		H	387	368	H
T	1162	C		rs1465641292		S	388	369	P
C	1163	G	COSM5655493			S	388	369	C
C	1163	T	COSM3601163			S	388	369	F
T	1164	A	COSM7299263			S	388	369	S
A	1167	C		rs1270358717		E	389	370	D
C	1169	A	COSM3129263			S	390	371	Y
C	1169	G	COSM6529367			S	390	371	C
C	1169	T		rs757449859		S	390	371	F
T	1170	C		rs766734861		S	390	371	S
G	1171	A	COSM3428255	rs1560825216		G	391	372	R
G	1175	C		rs763620151		S	392	373	T
T	1176	A		rs10921		S	392	373	R
C	1183	A	COSM7437501			P	395	376	T
C	1184	T		rs150696254		P	395	376	L
G	1186	A	COSM8411015			D	396	377	N
T	1188	G		rs373276670		D	396	377	E
A	1189	G	COSM7241311			S	397	378	G
C	1192	A		rs1338695386		P	398	379	T
C	1192	T	COSM3601161			P	398	379	S
G	1195	T	COSM8687375			G	399	380	C
C	1197	G		rs751773097		G	399	380	G
C	1197	T		rs751773097		G	399	380	G
T	1198	G	COSM1052417	rs761337850		S	400	381	A
C	1199	T	COSM3946092	rs184635235	Austin	S	400	381	F
G	1201	T	COSM1284957			G	401	382	W
C	1206	A		rs768140528		N	402	383	K
C	1206	T	COSM1428116	rs768140528		N	402	383	N
G	1207	A	COSM1052416	rs1730710209		A	403	384	T
C	1208	T		rs746647055		A	403	384	V
G	1209	A	COSM244503	rs775218633		A	403	384	A
G	1211	A		rs771843535		R	404	385	K
G	1212	T	COSM320409			R	404	385	S
C	1213	A	COSM8836983			P	405	386	T
C	1213	G		rs376065633		P	405	386	A
C	1213	T	COSM9699668	rs376065633		P	405	386	S
T	1215	G		rs1473820712		P	405	386	P
A	1217	G		rs778756908		N	406	387	S
TAAC	1215_1218	dupTAAC		rs767571876		N	407	388	*
A	1219	C	COSM7980126			N	407	388	H
A	1220	G		rs1730709548		N	407	388	S
C	1221	T		rs202063639		N	407	388	N
C	1222	T		rs1217192306		P	408	389	S
C	1223	T	COSM7980420			P	408	389	L
A	1226	G		rs957385652		D	409	390	G
C	1227	G	COSM7368159			D	409	390	E
C	1227	T		rs769893639		D	409	390	D
G	1229	A	COSM51314			W	410	391	*
G	1230	A	COSM5400672			W	410	391	*

## Sheet: S2
ref	family no	protein -- mature chain	protein -- nascent chain	genomic	c.DNA	zygocity	designation	diagnosis	consanguity	name	sex	age	umbilical cord blleding	spontaneous bleeding	induced bleeding	women's health	misccariage	thrombotic	delayed wound healing	asymptotic	not available
1	1	Q221*	p.Q240*	g.3993C>T	c.718C>T	homo	IV-3	afibrinogenemia	Y	Egyptian	F	22	*		postcoital bleeding	menorrhagia	likely
	1	Q221*	p.Q240*	g.3993C>T	c.718C>T	homo	IV-5	afibrinogenemia	Y	Egyptian	F	16	*	epistaxis, gum bleeding, ecchymosis		menorrhagia
	1	Q221*	p.Q240*	g.3993C>T	c.718C>T	homo	IV-7	afibrinogenemia	Y	Egyptian	F	6 -- 16	*	epistaxis, gum bleeding, ecchymosis
	1	Q221*	p.Q240*	g.3993C>T	c.718C>T	homo	IV-14	afibrinogenemia	Y	Egyptian	F	6 -- 16	*	epistaxis, gum bleeding, ecchymosis
	1	NA					IV-1		Y		M	newborn	D
	1	NA					IV-2		Y		M	newborn	D
	1	Q221*	p.Q240*	g.3993C>T	c.718C>T	homo	case 5	afibrinogenemia	Y	Egyptian	M	3.5	*	skin bleeding, mucous membrane bleeding, oral bleeding, epistaxis, hemarthosis	posttraumatic intracranial bleeding				*
	1	Q221*	p.Q240*	g.3993C>T	c.718C>T	homo	case 6	afibrinogenemia	Y	Egyptian	M	2.5	*	minor skin bleeding, mocous membrane bleeding
2	2	W229*	p.W248*	g.4018G>A	c.743G>A	homo		afibrinogenemia		Bulgaria											*
3	3	W229*	p.W248*	g.4018G>A	c.743G>A	homo	P5	afibrinogenemia	Y	Shiraz	F			unspecific bleeding tendency
	3	W229*	p.W248*	g.4018G>A	c.743G>A	hetero	father			Shiraz	M										*
	3	W229*	p.W248*	g.4018G>A	c.743G>A	hetero	mother			Shiraz	F										*
4	4	E243Dfs*158	p.E262Dfs*158	g.4061_4064delGAGA	c.786_789delGAGA	homo	pac	afibrinogenemia	Y	Morrocco	F	newborn	*
	4	NA					father				M									*
	4	NA					mother				F									*
	4	NA					brother		Y		M	5								*
5	5	E243Dfs*158	p.E262Dfs*158	g.4061_4064delGAGA	c.786_789delGAGA	homo	BL-502	afibrinogenemia	Y	India		newborn	*	epistaxis, petechiae, haematemesis, postpartum haemorrhage	bleeding after injury
6	6	[R252*(;) FGB S159T]	p.[R271*(;)FGB S189T]	g.[4086C>T(;)FGB 5118G>C]	c.[811C>T(;)FGB 566 G>C]	homo + hetero	VI-2	afibrinogenemia	Y	Tunisia	F	9	*	before appendectomy	bleeding after tooth extraction
	6	R252*	p.R271*	g.4086C>T	c.811C>T	hetero	VI-1 (brother)	normal	Y	Tunisia	M									*
	6	R252*	p.R271*	g.4086C>T	c.811C>T	hetero	III-3 (mother)	normal		Tunisia	F									*
	6	R252*	p.R271*	g.4086C>T	c.811C>T	hetero	III-4 (father)	normal		Tunisia	M									*
7	7	[T260Pfs*142] + [rs146387238]	[p.T279Pfs*142] + [rs146387238]	g.[4110delA];[3201G>T]	c.[835delA];[510+1 G>T]	compound hetero	pac	afibrinogenemia		France	F	14	*	several episodes of bleeding, hematomas, hemarthrosis	bleeding after puncture and trauma
	7	rs146387238	rs146387238	g.3201G>T	c.510+1 G>T	hetero	mother	normal			F									*
	7	T260Pfs*142	p.T279Pfs*142	g.4110delA	c.835delA	hetero	father	normal		France	M									*
8	8	R268Efs*4	p.R287Efs*4	g.4133_4134insC	c.858_859insC	homo	I:1	severe hypofibrinogenemia	Y	Otago	F	28			post-operative bleeding		*
	8	none					I:2 (husband)				M										*
	8	R268Efs*4	p.R287Efs*4	g.4133_4134insC	c.858_859insC	hetero	II:1 (son)	normal	N	Otago	M										*
9	9	P270T	p.P289T	g.4140C>A	c.865C>A	hetero	pac	dysfibrinogenemia		South Italy										*
	9	P270T	p.P289T	g.4140C>A	c.865C>A	hetero	mother			South Italy	F				bleeding after surgery
10	10	[T312A;T322P;Q328R;P333S;P333_334insGTGGTATW;R334K;T338S;G339_T340insPGSAGSWNSGSSGPGSTGNRNPGSSGTGGTA] + intronic	p.[T331A;T341P;Q347R;P352S;P352_352insGTGGTATW;R353K;T357S;G358_T359insPGSAGSWNSGSSGPGSTGNRNPGSSGTGGTA] + intronic	g.[4149_4265dup117;4266A>G;4296A>C;4315A>G;4329C>T;4332A>G;4334A>G;4335C>A;4340T>A;4341A>G;4343T>G;4346C>T;4348G>C](;)[3237T>C]	c.[874_990dup117;991A>G;1021A>C;1040A>G;1054C>T;1057A>G;1059A>G;1060C>A;1065T>A;1066A>G;1068T>G;1071C>T;1073G>C](;)[510+36T>C]	hetero + hetero	pac A	dysfibrinogenemia		Champagne au Mont d'Or	M							DVT + PE
	10	[T312A;T322P;Q328R;P333S;P333_334insGTGGTATW;R334K;T338S;G339_T340insPGSAGSWNSGSSGPGSTGNRNPGSSGTGGTA]	p.[T331A;T341P;Q347R;P352S;P352_352insGTGGTATW;R353K;T357S;G358_T359insPGSAGSWNSGSSGPGSTGNRNPGSSGTGGTA]	g.[4149_4265dup117;4266A>G;4296A>C;4315A>G;4329C>T;4332A>G;4334A>G;4335C>A;4340T>A;4341A>G;4343T>G;4346C>T;4348G>C]	c.[874_990dup117;991A>G;1021A>C;1040A>G;1054C>T;1057A>G;1059A>G;1060C>A;1065T>A;1066A>G;1068T>G;1071C>T;1073G>C]	hetero	mother			Champagne au Mont d'Or	F					prolonged postpartum anticoagulant treatment
	10	[T312A;T322P;Q328R;P333S;P333_334insGTGGTATW;R334K;T338S;G339_T340insPGSAGSWNSGSSGPGSTGNRNPGSSGTGGTA]	p.[T331A;T341P;Q347R;P352S;P352_352insGTGGTATW;R353K;T357S;G358_T359insPGSAGSWNSGSSGPGSTGNRNPGSSGTGGTA]	g.[4149_4265dup117;4266A>G;4296A>C;4315A>G;4329C>T;4332A>G;4334A>G;4335C>A;4340T>A;4341A>G;4343T>G;4346C>T;4348G>C]	c.[874_990dup117;991A>G;1021A>C;1040A>G;1054C>T;1057A>G;1059A>G;1060C>A;1065T>A;1066A>G;1068T>G;1071C>T;1073G>C]	hetero	child			Champagne au Mont d'Or											*
2	11	W276*	p.W295*	g.4160G>A	c.885G>A	homo		afibrinogenemia		Algeria											*
11	12	W276*	p.W295*	g.4160G>A	c.885G>A	homo	II-1	afibrinogenemia		Turkish	F	44									bleeding NA
	12	NA					II-2	afibrinogenemia			M	41						myocardial infarction			bleeding NA
	12	W276*	p.W295*	g.4160G>A	c.885 G>A	homo	III-1	afibrinogenemia		Turkish	M	59						DVT			bleeding NA
12	13	W276*	p.W295*	g.4160G>A	c.885 G>A	homo	P3	severe hypodysfibrinogenemia		Latina	F	35		epistaxis, ecchymosis	bleeding after biopsy
5	14	p.S280Lfs*57	p.S299Lfs*57	g.4163_4169_dup7	c.888_894dup7	homo	BL-564	afibrinogenemia	Y	India	F	30	*	ecchomosys. Intracranial bleeding	bruising, posttraumatic bleeding
13, 2	15	S293Afs*109 + RCV000017876.28	p.S312Afs*109 + RCV000017876.28	g.4209delA + RCV000017876.28	c.934delA + RCV000017876.28	compound hetero	B6	afibrinogenemia	N	Switzerland											*
14	16	S293Afs*109	p.S312Afs*109	g.4209delA	c.934delA	homo	P2	afibrinogenemia		Iran	F	11	*	from gastrointestinal tract, mouth bleeding, hematuria	post-traumatic bleeding
	16	S293Afs*109	p.S312Afs*109	g.4209delA	c.934delA	hetero	father	normal		Iran	M									*
	16	S293Afs*109	p.S312Afs*109	g.4209delA	c.934delA	hetero	mother	normal		Iran	F									*
18	17	S293Afs*109	p.S312Afs*109	g.4209delA	c.934delA	homo	pac	afibrinogenemia	N	Podesin	M	1		intracranial bleeding, mouth bleeding	post-operative bleeding
	17	S293Afs*109	p.S312Afs*109	g.4209delA	c.934delA	hetero	father	mild hypofibrinogenemia		Podesin	M	31								*
	17	S293Afs*109	p.S312Afs*109	g.4209delA	c.934delA	hetero	mother	mild hypofibrinogenemia		Podesin	F	27								*
	17	S293Afs*109	p.S312Afs*109	g.4209delA	c.934delA	hetero	paternal grandfather	normal		Podesin	M	61								*
	17	none				no	paternal grandmother	normal			F	57								*
	17	S293Afs*109	p.S312Afs*109	g.4209delA	c.934delA	hetero	maternal grandfather	normal		Podesin	F	52								*
	17	none				no	maternal grandmother	normal			M	51								*
	17	S293Afs*109	p.S312Afs*109	g.4209delA	c.934delA	hetero	maternal aunt	normal		Podesin	F	29								*
15	18	S293Kfs*42	p.S312Kfs*42	g.4209_4210insA	c.934_935insA	homo	pac	afibrinogenemia	Y	chinese											*
	18	S293Kfs*42	p.S312Kfs*42	g.4209_4210insA	c.934_935insA	hetero	father			chinese	M										*
	18	S293Kfs*42	p.S312Kfs*42	g.4209_4210insA	c.934_935insA	hetero	mother			chinese	F										*
	18	S293Kfs*42	p.S312Kfs*42	g.4209_4210insA	c.934_935insA	hetero	paternal grandfather			chinese	M										*
	18	S293Kfs*42	p.S312Kfs*42	g.4209_4210insA	c.934_935insA	hetero	maternal grandmother			chinese	F										*
	18	S293Kfs*42	p.S312Kfs*42	g.4209_4210insA	c.934_935insA	hetero	aunt			chinese	F										*
13, 2	19	G297Efs*105	p.G316Efs*105	g.4220delT	c.945delT	homo	B5	afibrinogenemia		Turkey											*
13, 2	20	G297Efs*105	p.G316Efs*105	g.4220delT	c.945delT	homo	C4	afibrinogenemia		Lebanon											*
14; 17	21	G297Efs*105	p.G316Efs*105	g.4220delT	c.945delT	homo	P3	afibrinogenemia		Iran3	M	17	*	epistaxis	after dental extraction, hemarthrosis
	21	G297Efs*105	p.G316Efs*105	g.4220delT	c.945delT	hetero	mother			Iran3	F									*
	21	G297Efs*105	p.G316Efs*105	g.4220delT	c.945delT	hetero	father			Iran3	M									*
	21	NA					brother1	afibrinogenemia			M										*
	21	NA					brother2				M									*
	21	NA					brother3				M			D (gastriintestinal tract)
	21	NA					brother4				M				post-traumatic bleeding
17	22	G297Efs*105	p.G316Efs*105	g.4220delT	c.945delT	homo	P1	afibrinogenemia	Y	Beograd											*
	22	G297Efs*105	p.G316Efs*105	g.4220delT	c.945delT	hetero	mother	normal		Beograd	F										*
	22	G297Efs*105	p.G316Efs*105	g.4220delT	c.945delT	hetero	father	normal		Beograd	M										*
16, 2	23	[G297*] + [rs146387238]	[p.G316*] + [rs146387238]	g.[4221G>T];[3201G>T]	c.[946G>T];[510+1 G>T]	compound hetero	A7	afibrinogenemia		France											*
19	24	[G13E];[S314C]	p.[G32E];[S333C]	g.[1194G>A];[4272A>T]	c.[95G>A];[997A>T]	compound hetero	pac	dysfibrinogenemia	N	Sumperk	F	52			bruising	bleeding during pregnancy, menorrhagia
	24	G13E	p.G32E	g.1194G>A	c.95G>A	hetero	brother	dysfibrinogenemia			M	59		epistaxis, gum bleeding	bleeding after venipuncture
	24	G13E	p.G32E	g.1194G>A	c.95G>A	hetero	niece	dysfibrinogenemia			F	34								*
21	25	W315*	p.W334*	g.4276G>A	c.1001G>A	homo	1	afibrinogenemia	N	Nijmegen	F	27			post-tramatic hematoma	bleeding during pregnancy, postpartum bleeding; fibrinogen infusion during pregnancy	*	thrombosis and thrombophebitis after treatment
	25	W315*	p.W334*	g.4276G>A	c.1001G>A	hetero	1.1	normal	N	Nijmegen	M									*
	25	W315*	p.W334*	g.4276G>A	c.1001G>A	hetero	1.2	normal	N	Nijmegen	F									*
	25	W315*	p.W334*	g.4276G>A	c.1001G>A	homo	2	afibrinogenemia	N	Nijmegen	F	32	*	muscle bleeding	bruising, joint bleeds, posttraumatic bleeding	vaginal bleeding in pregnancy; fibrinogen infusion during pregnancy			*
	25	W315*	p.W334*	g.4276G>A	c.1001G>A	hetero	2.1	normal	N	Nijmegen	M									*
	25	W315*	p.W334*	g.4276G>A	c.1001G>A	hetero	2.2	normal	N	Nijmegen	F			epistaxis		menorrhagia	*
	25	W315*	p.W334*	g.4276G>A	c.1001G>A	homo	2.3	afibrinogenemia	N	Nijmegen	M			muscle bleeding	posttraumatic bleeding, bruising
16, 2	26	[W315*];[K125Sfs*16]	p.[W334*];[K144Sfs*16]	g.[4276G>A];[3121_3122delAA]	c.[1001G>A];[431_432delAA]	compound hetero	A12	afibrinogenemia		France											*
20	27	[W315*;T312A];[W315*;T312A]	p.[W334*;T331A];[W334*;T331A]	g.[4277G>A;4266A>G];[4277G>A;4266A>G]	c.[1002G>A;991A>G];[1002G>A;991A>G]	homo + homo	pac	afibrinogenemia	Y	Turkey	M	24						spontaneous DVT; occlusions in pulmonary alteries, celebral altery territory infarction as a result of treatment
	27	[W315*;T312A];[T312]	p.[W334*;T331A];[W334*]	g.[4277G>A;4266A>G];[4266A>G]	c.[1002G>A;991 A>G];[991A>G]	hetero + homo	father	mild hypofibrinogenemia	Y	Turkey	M	46									*
	27	[W315*;T312A];[T312A;BβR448K]	p.[W334*;T331A];[W334*;BβR478K]	g.[4277G>A;4266A>G];[4266A>G;FGB 8060G>A]	c.[1002G>A;991 A>G];[991A>G;FGB 1433G>A]	hetero + homo + hetero	mother	normal	Y	Turkey	F	41									*
	27	[W315*;T312A];[T312A;BβR448K]	p.[W334*;T331A];[W334*;BβR478K]	g.[4277G>A;4266A>G];[4266A>G;FGB 8060G>A]	c.[1002G>A;991 A>G];[991A>G;FGB 1433G>A]	hetero + homo + hetero	brother	normal	Y	Turkey	M	22									*
	27	NA					3 fathers siglings											ischemic stroke
	27	NA					4 siblings														D till 18 months for unknown causes
	27	NA					3 mothers siblings														D till 12 months for unknown causes
2	28	G323Efs*79	p.G342Efs*79	g.4300delG	c.1025delG	homo	pac	afibrinogenemia	Y	Tunisia	M	newborn	*
	28	NA					sibling1		Y			infant		D
	28	NA					sibling2		Y			infant		D
	28	NA					brother		Y		M	7		D
	28	NA					sister		Y		F	3		D (likely)
22	29	[G323Efs*79;T312A]	p.[G342Efs*79;T331A]	g.[4300delG;4266A>G]	c.[1025delG;991A>G]	hetero	IV-1	severe hypodysfibrinogenemia	Y	Mahdia	M	10	*	epistaxis, hemarthrosis
	29	[G323Efs*79;T312A]	p.[G342Efs*79;T331A]	g.[4300delG;4266A>G]	c.[1025delG;991A>G]	hetero	IV-3	severe hypodysfibrinogenemia	Y	Mahdia	F	6	*	muscle bleeding, hemarthrosis
	29	[G323Efs*79;T312A]	p.[G342Efs*79;T331A]	g.[4300delG;4266A>G]	c.[1025delG;991A>G]	hetero	III-3	severe hypodysfibrinogenemia	Y	Mahdia	M				after surgery
	29	none					III-2		Y		F									*
	29	none					IV-2		Y		M									*
	29	none					IV-4		Y		F									*
2	30	N327Tfs*75	p.N346Tfs*75	g.4312delA	c.1037delA	homo	pac	afibrinogenemia	N	Germany	M	0.3	*		bruising
	30	N327Tfs*75	p.N346Tfs*75	g.4312delA	c.1037delA	homo	brother	afibrinogenemia	N	Germany	M	newborn			after circumcision
23	31	[Q328*] + [rs146387238]	[p.Q347*] + [rs146387238]	g.[4314C>T];[3201G>T]	c.[1039C>T];[510+1G>T]	compound hetero	II-1	severe hypodysfibrinogenemia	N	Keokuk	F	53			posttraumatic		*
	31	[Q328*] + [rs146387238]	[p.Q347*] + [rs146387238]	g.[4314C>T];[3201G>T]	c.[1039C>T];[510+1G>T]	compound hetero	II-2	severe hypodysfibrinogenemia	N	Keokuk	M	49			posttraumatic			PE and thrombosis both after treatment
	31	Q328*	p.Q347*	g.4314C>T	c.1039C>T	hetero	II-3	normal	N	Keokuk	M	44								*
	31	rs146387238	rs146387238	g.3201G>T	c.510+1G>T	hetero	I-2	normal	N	Keokuk	F									*
	31	Q328*	p.Q347*	g.4314C>T	c.1039C>T	hetero	III-1	normal	N	Keokuk	M									*
	31	NA					I-1		N		M									*
	31	none					III-2		N		F									*
24	32	Q328P	p.Q347P	g.4315A>C	c.1040A>C	hetero	pac	acquired dysfibrinogenemia		Seoul II	M	51						myocardial infarction -- D
	32	Q328P	p.Q347P	g.4315A>C	c.1040A>C	hetero	son	normal		Seoul II	M	8								*
	32	Q328P	p.Q347P	g.4315A>C	c.1040A>C	hetero	mother	normal		Seoul II	F	79								*
16, 2	33	[P333Lfs*69] + [rs146387238]	[p.P352Lfs*69] + [rs146387238]	g.[4330delC];[3201G>T]	c.[1055delC];[510+1G>T]	compound hetero	B3	afibrinogenemia		United States											*
25	34	W354*	p.W373*	g.4394 G>A	c.1119G>A	homo	pac A	moderate hypodysfibrinogenemia	Y (4 generations backwards)	Italy	M	83		minor epistaxis
	34	W354*	p.W373*	g.4394 G>A	c.1119G>A	hetero	daughter 1	normal		Italy	F	54								*
	34	W354*	p.W373*	g.4394 G>A	c.1119G>A	hetero	daughter 2	normal		Italy	F	50								*
26	35	[G17C;S381F];[T312A]	p.[G36C;S400F];[T331A]	g.[1205G>T;4474C>T];[4266A>G]	c.[106G>T;1199 C>T];[991A>G]	compound hetero	pac	dysfibrinogenemia		Austin	F	51				menorrhagia
	35	[G17C;S381F]	p.[G36C;S400F]	g.[1205G>T;4474C>T]	c.[106G>T;1199 C>T]	hetero	brother1	dysfibrinogenemia		Austin	M				after surgery
	35	[G17C;S381F]	p.[G36C;S400F]	g.[1205G>T;4474C>T]	c.[106G>T;1199 C>T]	hetero	son1	dysfibrinogenemia		Austin	M			epistaxis
	35	[G17C;S381F]	p.[G36C;S400F]	g.[1205G>T;4474C>T]	c.[106G>T;1199 C>T]	hetero	father	dysfibrinogenemia		Austin	M									*
	35	T312A	p.T331A	g.4266A>G	c.991A>G	hetero	mother	normal			F									*
	35	[G17C;S381F];[T312A]	p.[G36C;S400F];[T331A]	g.[1205G>T;4474C>T];[4266A>G]	c.[106G>T;1199 C>T];[991A>G]	compound hetero	sister	dysfibrinogenemia		Austin	F									*
	35	[G17C;S381F]	p.[G36C;S400F]	g.[1205G>T;4474C>T]	c.[106G>T;1199C>T]	hetero	brother2	dysfibrinogenemia		Austin	M				mild bleeding after surgery
	35	none					brother3	normal			M									*
	35	[G17C;S381F];[T312A]	p.[G36C;S400F];[T331A]	g.[1205G>T;4474 C>T];[4266A>G]	c.[106G>T;1199C>T];[991A>G]	compound hetero	brother4	dysfibrinogenemia		Austin	M									*
	35	T312A	p.T331A	g.4266A>G	c.991A>G	hetero	son2	normal			M									*
	35	T312A	p.T331A	g.4266A>G	c.991A>G	hetero	son3	normal			M									*
Legend:
normal	filled in
bold	reported in the original work
underlined	adjusted, see Text S1
References:
[1] Wahab MA, De Moerloose P, Fish RJ, Neerman-Arbez M. Identification and functional characterization of a novel nonsense mutation in FGA accounting for congenital afibrinogenemia in six Egyptian patients. Blood Coagulation Fibrinol 2010;21:164-7.
[2] Neerman‐Arbez M, De Moerloose P. Mutations in the fibrinogen gene cluster accounting for congenital afibrinogenemia: an update and report of 10 novel mutations. Hum Mutat 2007;28:540-53.
[3] Monaldini L, Asselta R, Duga S, Peyvandi F, Karimi M, Malcovati M et al. Mutational screening of six afibrinogenemic patients: Identification and characterization of four novel molecular defects. Thromb Haemost 2007;97:546-51.
[4] Robert-Ebadi H, De Moerloose P, El Khorassani M, El Khattab M, Neerman-Arbez M. A novel frameshift mutation in FGA accounting for congenital afibrinogenemia predicted to encode an aberrant peptide terminating 158 amino acids downstream. Blood Coagulation Fibrinol 2009;20:385-7.
[5] Sumitha E, Jayandharan GR, Arora N, Abraham A, David S, Devi GS et al. Molecular basis of quantitative fibrinogen disorders in 27 patients from I ndia. Haemophilia 2013;19:611-8.
[6] Amri Y, Toumi NEH, Fredj SH, de Moerloose P. Congenital afibrinogenemia: Identification and characterization of two novel homozygous fibrinogen Aα and Bβ chain mutations in two Tunisian families. Thromb Res 2016;143:11-6.
[7] Angles-Cano E, Mathonnet F, Dreyfus M, Claeyssens S, de Mazancourt P. A case of afibrinogenemia associated with A-alpha chain gene compound heterozygosity (HUMFIBRA c.[4110delA] [3200 1G> T]). Blood Coagulation Fibrinol 2007;18:73-5.
[8] Ridgway HJ, Brennan SO, Faed JM, George PM. Fibrinogen Otago: a major α chain truncation associated with severe hypofibrinogenaemia and recurrent miscarriage. Br J Haematol 1997;98:632-9.
[9] Santacroce R, Cappucci F, Pisanelli D, Perricone F, Papa ML, Santoro R et al. Inherited abnormalities of fibrinogen: 10-year clinical experience of an Italian group. Blood Coagulation Fibrinol 2006;17:235-40.
[10] Hanss M, Ffrench PO, Mornex J, Chabuet M, Biot F, De Mazancourt P et al. Two novel fibrinogen variants found in patients with pulmonary embolism and their families. Journal of Thrombosis and Haemostasis 2003;1:1251-7.
[11] Rottenstreich A, Lask A, Schliamser L, Zivelin A, Seligsohn U, Kalish Y. Thromboembolic events in patients with severe inherited fibrinogen deficiency. J Thromb Thrombolysis 2016;42:261-6.
[12] Asselta R, Robusto M, Platé M, Santoro C, Peyvandi F, Duga S. Molecular characterization of 7 patients affected by dys-or hypo-dysfibrinogenemia: identification of a novel mutation in the fibrinogen Bbeta chain causing a gain of glycosylation. Thromb Res 2015;136:168-74.
[13] Neerman-Arbez M, De Moerloose P, Honsberger A, Parlier G, Arnuti B, Biron C et al. Molecular analysis of the fibrinogen gene cluster in 16 patients with congenital afibrinogenemia: novel truncating mutations in the FGA and FGG genes. Hum Genet 2001;108:237-40.
[14] Asselta R, Spena S, Duga S, Peyvandi F, Malcovati M, Mannucci PM et al. Analysis of Iranian patients allowed the identification of the first truncating mutation in the fibrinogen Bbeta-chain gene causing afibrinogenemia. Haematologica 2002;87:855-9.
[15] Xue F, Ge J, Gu D, WT DU, Sui T, Zhao H et al. Genetic analysis of an inherited afibrinogenemia family caused by a novel frameshift mutation in FGA. Zhongguo shi yan xue ye xue za zhi 2009;17:1021-5.
[16] Neerman-Arbez M, De Moerloose P, Bridel C, Honsberger A, Schönbörner A, Rossier C et al. Mutations in the fibrinogen Aα gene account for the majority of cases of congenital afibrinogenemia. Blood, The Journal of the American Society of Hematology 2000;96:149-52.
[17] Asselta R, Platè M, Robusto M, Borhany M, Guella I, Soldà G et al. Clinical and molecular characterisation of 21 patients affected by quantitative fibrinogen deficiency. Thromb Haemost 2015;113:567-76.
[18] Štikarová J, Blatný J, Kotlín R, Suttnar J, Zapletal O, Pimková K et al. Novel homozygous fibrinogen Aα chain truncation causes severe afibrinogenemia with life threatening complications in a two-year-old boy. Thromb Res 2013;132:490-2.
[19] Kotlín R, Suttnar J, Cápová I, Hrachovinová I, Urbánková M, Dyr JE. Fibrinogen Šumperk II: dysfibrinogenemia in an individual with two coding mutations. Am J Hematol 2012;87:555-7.
[20] Simsek I, de Mazancourt P, Horellou M, Erdem H, Pay S, Dinc A et al. Afibrinogenemia resulting from homozygous nonsense mutation in A alpha chain gene associated with multiple thrombotic episodes. Blood Coagulation Fibrinol 2008;19:247-53.
[21] Saes JL, Laros‐van Gorkom BA, Coppens M, Schols SE. Pregnancy outcome in afibrinogenemia: Are we giving enough fibrinogen concentrate? A case series. Research and practice in thrombosis and haemostasis 2020;4:343-6.
[22] Amri Y, Jouini H, Becheur M, Dabboubi R, Mahjoub B, Messaoud T et al. Fibrinogen Mahdia: A congenitally abnormal fibrinogen characterized by defective fibrin polymerization. Haemophilia 2017;23:e340-7.
[23] Lefebvre P, Velasco PT, Dear A, Lounes KC, Lord ST, Brennan SO et al. Severe hypodysfibrinogenemia in compound heterozygotes of the fibrinogen AαIVS4 1G> T mutation and an AαGln328 truncation (fibrinogen Keokuk). Blood 2004;103:2571-6.
[24] Park R, Doh H, An SA, Choi J, Chung K, Song K. A novel fibrinogen variant (fibrinogen Seoul II; AαGln328Pro) characterized by impaired fibrin α-chain cross-linking. Blood 2006;108:1919-24.
[25] Castaman G, Rimoldi V, Giacomelli SH, Duga S. Congenital hypofibrinogenemia associated with novel homozygous fibrinogen Aα and heterozygous Bβ chain mutations. Thromb Res 2015;136:144-7.
[26] Brennan SO, Laurie AD, Mo A, Grigg A. Novel fibrinogen mutations (Aα17Gly→ Cys and Aα381Ser→ Phe) occurring with a 312Thr→ Ala polymorphism: allelic phase assigned by direct mass measurement. Blood Coagulation Fibrinol 2015;26:882-6.

## Sheet: S3
ref	family No	position -- nascent chain	zygocyty	subject	TT [s]	RT [s]	fib. funct [g/L]	fib. antigen[g/L]	fib ratio (funct/antigen)	aPTT [s]	PT [s]	PTT [s]
3	3	p.W248*	homo	P5			<0.05	<0.02
		normal					1.6 -- 4	1.6 -- 4
4	4	p.E262Dfs*158	homo	pac			undetectable			infinite	infinite
		normal: NA
5	5	p.E262Dfs*158	homo	BL-502	>60			0		>180	>120
		normal			12 -- 16		1.5 -- 4	1.5 -- 4		26.8 -- 36.4	10.6 -- 13.8
6	6	p.[R271*(;)BβS189T]	homo + hetero	VI-2	>240		incoagulable	incoagulable		>120	incoagulable
	6	p.R271*	hetero	VI-1	16.1		2.56	2.5	1.02	36.5	100%
	6	p.R712*	hetero	III-3	16.2		2.28	2.4	0.95	34.7	98%
	6	p.R271*	hetero	III-4	16.6		2.52	2.65	0.95	35.3	100%
		normal			14 -- 21		2 -- 4	2 -- 4		26 -- 40	70 -- 100 %
7	7	[p.T279Pfs*142]; [rs146387238]	compound hetero	pac			0.2
	7	rs146387238	hetero	mother			2.8
	7	p.T279Pfs*142	hetero	father			1.8
		normal					1.5 -- 4.0
8	8	p.R287Efs*4	homo	I:1	39	40	0.06
	8	none		I:2	22	20	2.1
	8	p.R287Efs*4	hetero	II:1	22	20	1.6
		normal			18 -- 22	18 -- 22	1.5 -- 4.0
9	9	p.P289T	hetero	pac	1.65	1.43	1.7	2.8	0.61
		normal					1.6 -- 4.0	1.6 -- 4.0
10	10	Champagne	hetero	pac A	19	12.1	2.7	2.1	1.29	27	100%
		normal			<26	<23	1.8 -- 4.1	1.4 -- 3.3	1.08 -- 1.88	<42	>65
11	12	p.W295*	homo	II-1	>130	>130	<0.20				>60	>130
	12	NA		II-2	>130	>130	<0.20				>60	>130
	12	p.W295*	homo	III-1	>130	>130	<0.20				>60	>130
		normal			10 -- 20	23 -- 36	1.5 -- 4				14.8 -- 19.5	25 -- 40
12	14	p.W295*	homo	P3			0.2	0.5	0.4
		normal					1.5 -- 4
5	15	p.S299Lfs*57	homo	BL-564	>120		undetectable	0		>180	>180
		normal			12 -- 16		1.5 -- 4	1.5 -- 4		26.8 -- 36.4	10.6 -- 13.8
14	16	p.S312Afs*109	homo	P2				0.0044
	16	p.S312Afs*109	hetero	father				2.08
	16	p.S312Afs*109	hetero	mother				1.91
		normal						1.6 -- 4
18	17	p.S312Afs*109	homo	pac	>180	>180	<0.40	0
	17	p.S312Afs*109	hetero	father	16.5	20.0	1.75	1.64	1.07
	17	p.S312Afs*109	hetero	mother	16.4	18.6	1.64	1.7	0.96
	17	p.S312Afs*109	hetero	paternal grandfather	19.0	23.2	1.92	1.87	1.03
	17	none	no	paternal grandmother	16.5	23.1	4.54	4.25	1.07
	17	p.S312Afs*109	hetero	maternal grandfather	17.3	22.1	2.49	1.94	1.28
	17	none	no	maternal grandmother	16.4	21.4	2.60	2.74	0.95
	17	p.S312Afs*109	hetero	maternal aunt	17.0	21.7	2.34	2.26	1.04
		normal			17.5 -- 21.5	19.6 -- 23.6	1.9 -- 4.2	1.9 -- 4.2
14	21	p.G316Efs*105	homo	P3				undetactable
		normal						1.6 -- 4
17	22	p.G316Efs*105	homo	P1			<0.1
	22	p.G316Efs*105	hetero	father			2.99	3.2	0.93
	22	p.G316Efs*105	hetero	mother			3.02	3.8	0.94
		normal					1.6 -- 4	1.6 -- 4
19	24	p.[G32E];[S333C]	compound hetero	pac	37.4	64.4	0.64	2.58	0.25	41.1	16.1
	24	p.G32E	hetero	brother	37.9	68.6	0.58	2.40	0.24	37.5	18.2
	24	p.G32E	hetero	niece	34.7	64.3	0.53	2.28	0.23	34.9	17.9
		normal			16.6 -- 20.6	15.7 -- 19.7	2.0 -- 4.2	2.0 -- 4.2		28.4 -- 37.0	12.4 -- 15.8
21	25	p.W334*	homo	1			0.20	0.25	0.8	>200	>100
	25	p.W334*	hetero	1.1			1.9	2.0	0.95
	25	p.W334*	hetero	1.2			1.7	1.8	0.94
	25	p.W334*	homo	2			0.18	0.24	0.75	46	58
	25	p.W334*	hetero	2.1			2.77			31	14
	25	p.W334*	hetero	2.2			2.40			28	14
	25	p.W334*	homo	2.3			<0.5	0.38		238	99
		normal: NA
20	27	p.[W334*;T331A];[W334*;T331A]	homo + homo	pac (5 days following fresh frozen plasma infusion)	37.1		0.33	0.5	0.66	36.3	48%
	27	p.[W334*;T3312A];[T331]	hetero + homo	mother	17.0		3.84	3.5	1.10	24	100%
	27	p.[W334*;T331A];[T331A;BβR478K]	hetero + homo + hetero	father	17.5		2.07	1.6	1.23	31.6	95%
	27	p.[W334*;T331A];[T331A;BβR478K]	hetero + homo + hetero	brother	ND		2.85			29	NA
		normal			17 -- 23		2.5 -- 4.5	2.5 -- 4.5		27 -- 33	80 -- 100
22	29	p.[G342Efs*79;T331A]	hetero	IV-1	>240		0.20	1.65	0.12	>120	incoagulable
	29	p.[G342Efs*79;T331A]	hetero	IV-3	>240		0.23	1.70	0.13	>120	incoagulable
	29	p.[G342Efs*79;T331A]	hetero	III-3	>240		0.28	1.85	0.15	>120	incoagulable
	29	NA		III-2	17.4		2.35	2.58	0.91	39.6	100%
	29	NA		IV-2	20.2		2.17	2.25	0.96	40.6	100%
	29	NA		IV-4	18.2		1.95	2.10	0.92	38.4	100%
		normal			14 --21		2 -- 4	2 -- 4	0.85 -- 1.2	26 -- 40	70 -- 100 %
23	31	[p.Q347*] + [rs146387238]	compound hetero	II.1	46.0		0.003	ND		30	22
	31	[p.Q347*] + [rs146387238]	compound hetero	II.2	52.0		0.003	0.005	0.6	34	21
	31	p.Q347*	hetero	I.2			3.1
	31	rs146387238	hetero	II.3			2.4
	31	p.Q347*		III.1			2.6
		normal			16 -- 18		1.5 -- 3.5	1.5 -- 3.5		22 -- 30	11 -- 13
24	32	p. Q347P	hetero	pac	>240		<0.45	2.27		180	29.5
	32	p. Q347P	hetero	son	17.9		2.8			normal	normal
	32	p. Q347P	hetero	mother	16.5		3.42			normal	normal
		normal								29 -- 45	11 -- 15
25	34	p.W373*	homo	P1	2.9	2.1	0.70	1.05	0.67	1.2	120%
	34	p.W373*	hetero	daughter 1	1	1.0	2.38			1	90%
	34	p.W373*	hetero	daughter 2	110%	1.0	2.19			1	110%
		normal : NA
26	35	p.[G36C;S400F];[T331A]	compound hetero	pac	58		0.31	3.1	0.1
	35	p.[G36C;S400F]	hetero	brother1	45		0.26
	35	p.[G36C;S400F]	hetero	son1	47		0.24
	35	p.[G36C;S400F]	hetero	father	43		0.32
	35	p.T331A	hetero	mother	22		2.81
	35	p.[G36C;S400F];[T331A]	compound hetero	sister	38		0.31
	35	p.[G36C;S400F]	hetero	brother2	47		0.24
	35	none		brother3	21		2.48
	35	p.[G36C;S400F];[T331A]	compound hetero	brother4	42		0.32
	35	p.T331A	hetero	son2	21		2.45
	35	p.T331A	hetero	son3	22		2.95
		normal			18 -- 28		1.5 -- 4.5
References:
[3] Monaldini L, Asselta R, Duga S, Peyvandi F, Karimi M, Malcovati M et al. Mutational screening of six afibrinogenemic patients: Identification and characterization of four novel molecular defects. Thromb Haemost 2007;97:546-51.
[4] Robert-Ebadi H, De Moerloose P, El Khorassani M, El Khattab M, Neerman-Arbez M. A novel frameshift mutation in FGA accounting for congenital afibrinogenemia predicted to encode an aberrant peptide terminating 158 amino acids downstream. Blood Coagulation Fibrinol 2009;20:385-7.
[5] Sumitha E, Jayandharan GR, Arora N, Abraham A, David S, Devi GS et al. Molecular basis of quantitative fibrinogen disorders in 27 patients from I ndia. Haemophilia 2013;19:611-8.
[6] Amri Y, Toumi NEH, Fredj SH, de Moerloose P. Congenital afibrinogenemia: Identification and characterization of two novel homozygous fibrinogen Aα and Bβ chain mutations in two Tunisian families. Thromb Res 2016;143:11-6.
[7] Angles-Cano E, Mathonnet F, Dreyfus M, Claeyssens S, de Mazancourt P. A case of afibrinogenemia associated with A-alpha chain gene compound heterozygosity (HUMFIBRA c.[4110delA] [3200 1G> T]). Blood Coagulation Fibrinol 2007;18:73-5.
[8] Ridgway HJ, Brennan SO, Faed JM, George PM. Fibrinogen Otago: a major α chain truncation associated with severe hypofibrinogenaemia and recurrent miscarriage. Br J Haematol 1997;98:632-9.
[9] Santacroce R, Cappucci F, Pisanelli D, Perricone F, Papa ML, Santoro R et al. Inherited abnormalities of fibrinogen: 10-year clinical experience of an Italian group. Blood Coagulation Fibrinol 2006;17:235-40.
[10] Hanss M, Ffrench PO, Mornex J, Chabuet M, Biot F, De Mazancourt P et al. Two novel fibrinogen variants found in patients with pulmonary embolism and their families. Journal of Thrombosis and Haemostasis 2003;1:1251-7.
[11] Rottenstreich A, Lask A, Schliamser L, Zivelin A, Seligsohn U, Kalish Y. Thromboembolic events in patients with severe inherited fibrinogen deficiency. J Thromb Thrombolysis 2016;42:261-6.
[12] Asselta R, Robusto M, Platé M, Santoro C, Peyvandi F, Duga S. Molecular characterization of 7 patients affected by dys-or hypo-dysfibrinogenemia: identification of a novel mutation in the fibrinogen Bbeta chain causing a gain of glycosylation. Thromb Res 2015;136:168-74.
[14] Asselta R, Spena S, Duga S, Peyvandi F, Malcovati M, Mannucci PM et al. Analysis of Iranian patients allowed the identification of the first truncating mutation in the fibrinogen Bbeta-chain gene causing afibrinogenemia. Haematologica 2002;87:855-9.
[15] Xue F, Ge J, Gu D, WT DU, Sui T, Zhao H et al. Genetic analysis of an inherited afibrinogenemia family caused by a novel frameshift mutation in FGA. Zhongguo shi yan xue ye xue za zhi 2009;17:1021-5.
[18] Štikarová J, Blatný J, Kotlín R, Suttnar J, Zapletal O, Pimková K et al. Novel homozygous fibrinogen Aα chain truncation causes severe afibrinogenemia with life threatening complications in a two-year-old boy. Thromb Res 2013;132:490-2.
[19] Kotlín R, Suttnar J, Cápová I, Hrachovinová I, Urbánková M, Dyr JE. Fibrinogen Šumperk II: dysfibrinogenemia in an individual with two coding mutations. Am J Hematol 2012;87:555-7.
[20] Simsek I, de Mazancourt P, Horellou M, Erdem H, Pay S, Dinc A et al. Afibrinogenemia resulting from homozygous nonsense mutation in A alpha chain gene associated with multiple thrombotic episodes. Blood Coagulation Fibrinol 2008;19:247-53.
[21] Saes JL, Laros‐van Gorkom BA, Coppens M, Schols SE. Pregnancy outcome in afibrinogenemia: Are we giving enough fibrinogen concentrate? A case series. Research and practice in thrombosis and haemostasis 2020;4:343-6.
[22] Amri Y, Jouini H, Becheur M, Dabboubi R, Mahjoub B, Messaoud T et al. Fibrinogen Mahdia: A congenitally abnormal fibrinogen characterized by defective fibrin polymerization. Haemophilia 2017;23:e340-7.
[23] Lefebvre P, Velasco PT, Dear A, Lounes KC, Lord ST, Brennan SO et al. Severe hypodysfibrinogenemia in compound heterozygotes of the fibrinogen AαIVS4 1G> T mutation and an AαGln328 truncation (fibrinogen Keokuk). Blood 2004;103:2571-6.
[24] Park R, Doh H, An SA, Choi J, Chung K, Song K. A novel fibrinogen variant (fibrinogen Seoul II; AαGln328Pro) characterized by impaired fibrin α-chain cross-linking. Blood 2006;108:1919-24.
[25] Castaman G, Rimoldi V, Giacomelli SH, Duga S. Congenital hypofibrinogenemia associated with novel homozygous fibrinogen Aα and heterozygous Bβ chain mutations. Thromb Res 2015;136:144-7.
[26] Brennan SO, Laurie AD, Mo A, Grigg A. Novel fibrinogen mutations (Aα17Gly→ Cys and Aα381Ser→ Phe) occurring with a 312Thr→ Ala polymorphism: allelic phase assigned by direct mass measurement. Blood Coagulation Fibrinol 2015;26:882-6.

## Sheet: S4
ref	protein -- mature chain	protein -- nascent chain	genomic	cDNA	zygocity	designation	diagnosis	consanguity		thrombin time; TT [s]	reptilase time [s]	fibrinogen Clauss [g/L]	immunological fibrinogen [g/L]	aPTT [s]	PT [s]		bleeding	thrombotic	miscarriage	bone cyst	asympt
1	K125SfsX16	p.K144SfsX16	g.3121_3122delAA	c.431_432delAA	homo	IX:1	afibrinogenemia	Y		>150	>250	<0.001	<0.00001	>120			umbilical cord bleeding
	K125SfsX16	p.K144SfsX16	g.3121_3122delAA	c.431_432delAA	hetero	VIII:1	normal	Y				2.7	3.2								*
	K125SfsX16	p.K144SfsX16	g.3121_3122delAA	c.431_432delAA	hetero	IX:2		Y													*
	K125SfsX16	p.K144SfsX16	g.3121_3122delAA	c.431_432delAA	hetero	IX:3		Y													*
	NA					VII:4	normal	Y				2.3	2.2								*
	NA					X:1		Y													*
	NA					X:2		Y													*
2	intronic		g.3201G>T	c.510+1G>T	homo	twin1	afibrinogenemia	N				undetectable	0.27				post-operative and post-traumatic bleeding, hematoma, intracranial bleeding
	intronic		g.3201G>T	c.510+1G>T	homo	twin2	afibrinogenemia	N				undetectable	0.27				post-operative and post-traumatic bleeding
	NA					father						2.5#
	NA					mother						2.3#
3	intronic		g.3201G>T	c.510+1G>T	homo	case 7	afibrinogenemia					NA	NA							*
4	R149X + intronic	p.R168X + intronic	g.[3192C>T];[3201G>T]	c.[502C>T];[510+1G>T]	compound hetero		afibrinogenemia					undetectable	undetectable				haemorrhage, menorrhagia	PE, DVT both after treatment
5	V21WfsX31 +intronic	p.V40WfsX31 + intronic	g.[1216delT];[3201G>T]	c.[117delT];[510+1G>T]	compound hetero	pac	afibrinogenemia					0.06	<0.04	prolonged	prolonged		bruising, retroperitoneal bleeding	middle cerebral artery stroke; acute infarction, DVT after treatment
						parents	normal														*
						3 siblings	normal														*
6	intronic		g.3201G>T	c.510+1G>T	homo	pac	afibrinogenemia + antithrombin deficiency	Y		>120	>120	<0.1	<0.1	>240	>120		intracranial bleeding, joint-bleeding, pulmonary bleeding, hemaperitoneum, menorrhagia, post-traumatic bleeding, intracranial bleeding	acute coronary syndrome, myocardial infarction, thrombosis, stroke; PE + DVT after treatment	*
	NA					father												PE as a cause of death
	NA					brother	afibrinogenemia + antithrombin deficiency	Y										PE in pregnancy as a cause of death
	NA					sister	antithrombin deficiency	Y
7	[M1V] + intronic	[p.M(-19)V] + [IVS4+1G>T]			compound hetero	1	afibrinogenemia			>120	>120	<0.1	<0.1				bleeding
	intronic	intronic			hetero	28 (mother)	normal			17.5	17.8	2.4	2.47				bleeding
8, 9	intronic	intronic	11-kb del	11-kb del	hetero	1		N
	intronic	intronic	11-kb del	11-kb del	hetero	2		N
	intronic	intronic	11-kb del	11-kb del	hetero	3		N
	intronic	intronic	11-kb del	11-kb del	hetero	4		N
	intronic	intronic	11-kb del	11-kb del	hetero	5		N
	intronic	intronic	11-kb del	11-kb del	homo	6	afibrinogenemia	N		uncoagulable	uncoagulable	uncoagulable	uncoagulable	uncoagulable	uncoagulable		umbilical cord bleeding
	intronic	intronic	11-kb del	11-kb del	homo	7	afibrinogenemia	N		uncoagulable	uncoagulable	uncoagulable	uncoagulable	uncoagulable	uncoagulable		umbilical cord bleeding
	intronic	intronic	11-kb del	11-kb del	homo	8	afibrinogenemia	N		uncoagulable	uncoagulable	uncoagulable	uncoagulable	uncoagulable	uncoagulable		umbilical cord bleeding
	intronic	intronic	11-kb del	11-kb del	homo	9	afibrinogenemia	N		uncoagulable	uncoagulable	uncoagulable	uncoagulable	uncoagulable	uncoagulable		umbilical cord bleeding
10	G13E	p.G32E	g.1194G>A	c.95G>A	hetero	pac	dysfibrinogenemia			39.3	prolonged	0.85	3.2	35.1	15.5		bleeding during pregnancy and after miscarriages		*
	NA					daughter						decreased
	NA					brother						decreased
normal										12.5 -- 16.5		2.0 -- 4.2	2.0 -- 4.2	28.5 -- 37.1	12.6 -- 16.0
11	G13E	p.G32E	g.1194G>A	c.95G>A	hetero	pac	dysfibrinogenemia			43.1		0.7	2.6	43.3	12		epistaxis
	G13E	p.G32E	g.1194G>A	c.95G>A	hetero	father	dysfibrinogenemia			40.6		0.47	3	32	13.5		epistaxis, mucocitaneous bleeding
normal										14--21		1.8-3.5	2-4	25-40	<14
# method not specified
References:
[1] Remijn JA, van Wijk R, Nieuwenhuis HK, de Groot PG, van Solinge WW. Molecular Basis of Congenital Afibrinogenaemia in a Dutch Family. Blood coagulation & fibrinolysis: an international journal in haemostasis and thrombosis 2003;14:299-302.
[2] Polack B, Pouzol P, De Mazancourt P, Gay V, Hanss M. Is primary prophylaxis required in afibrinogenemia? Transfusion 2010;50:1401-3.
[3] van Meegeren M, de Rooy J, Schreuder H, Brons P. Bone cysts in patients with afibrinogenaemia: a literature review and two new cases. Haemophilia 2014;20:244-8.
[4] Berens C, Rühl H, Ivaškevicius V, Oldenburg J, Hertfelder H, Pötzsch B. Recurrent VTE in a heterozygote of the fibrinogen Aα IVS4 1G> T and Aα p. Arg168Ter mutation. Thromb Haemost 2016;116:1073-5.
[5] Nathoo N, Rydz N, Poon M, Metz LM. Ischemic strokes in a man with congenital Afibrinogenemia. Canadian Journal of Neurological Sciences 2018;45:590-2.
[6] Le Quellec S, Desjonqueres A, Rugeri L, Clavel HD, Farhat F, Mechtouff L et al. Combined life-threatening thromboses and hemorrhages in a patient with afibrinogenemia and antithrombin deficiency. Thrombosis journal 2018;16:1-6.
[7] Smith N, Bornikova L, Noetzli L, Guglielmone H, Minoldo S, Backos DS et al. Identification and characterization of novel mutations implicated in congenital fibrinogen disorders. Research and practice in thrombosis and haemostasis 2018;2:800-11.
[8] Neerman-Arbez M, Honsberger A, Antonarakis SE, Morris MA. Deletion of the fibrogen alpha-chain gene (FGA) causes congenital afibrogenemia. J Clin Invest 1999;103:215-8.
[9] Neerman-Arbez M, Antonarakis SE, Honsberger A, Morris MA. The 11 kb FGA deletion responsible for congenital afibrinogenaemia is mediated by a short direct repeat in the fibrinogen gene cluster. European Journal of Human Genetics 1999;7:897-902.
[10] Kotlín R, Zichová K, Suttnar J, Reicheltová Z, Salaj P. Congenital dysfibrinogenemia Aa Gly13Glu associated with bleeding during pregnancy. Thromb Res 2011;127:277-8.
[11] Pietrys D, Balwierz W, Iwaniec T, Vorjohann S, Neerman-Arbez M, Undas A. Two different fibrinogen gene mutations associated with bleeding in the same family (AαGly13Glu and γGly16Ser) and their impact on fibrin clot properties: Fibrinogen Krakow II and Krakow III. Thromb Haemost 2011;106:558-60.
